# Supplementary material for: Orchestration of Photosynthesis-Associated Gene Expression and Galactolipid Biosynthesis during Chloroplast Differentiation in Plants
Source: Plant Cell Physiol. 2024 Apr 26;65(6):1014–28. doi: 10.1093/pcp/pcae049 (PMC11209550; doi:10.1093/pcp/pcae049)
Supplement: pcae049_Supp [file pcae049_supp.zip]

Archive with 1 entries (1 files):
- pcae049_Supp/Fujii_et_al_Supplemental_materials_rev2_corrected.pdf
